# Supplementary material for: Dietary Macronutrient Intake and Cardiovascular Disease Risk and Mortality: A Systematic Review and Dose-Response Meta-Analysis of Prospective Cohort Studies
Source: Nutrients. 2024 Jan 2;16(1):152. doi: 10.3390/nu16010152 (PMC10780780; doi:10.3390/nu16010152)
Supplement: Supplementary file 1 [file nutrients-16-00152-s001.zip]

Archive with 1 entries (1 files):
- nutrients-2751587-supplementary.pdf
